# Supplementary material for: Isolation of an Extract from the Soft Coral Symbiotic Microorganism Salinispora arenicola Exerting Cytoprotective and Anti-Aging Effects
Source: Curr Issues Mol Biol. 2021 Dec 22;44(1):14–30. doi: 10.3390/cimb44010002 (PMC8928968; doi:10.3390/cimb44010002)
Supplement: Supplementary file 1 [file cimb-44-00002-s001.zip]

Archive with 2 entries (2 files):
- Louka_et_al_Table_S1_R1.pdf
- CIMB-1444036-Supplementary.pdf
